# Supplementary material for: Gut microbiota in women with gestational diabetes mellitus has potential impact on metabolism in pregnant mice and their offspring
Source: Front Microbiol. 2022 Aug 5;13:870422. doi: 10.3389/fmicb.2022.870422 (PMC9389115; doi:10.3389/fmicb.2022.870422)
Supplement: Supplementary file 2 [file Table_1.xlsx]

## Sheet: P1
Sample	Group	Stage	PE_reads	Q20(%)	Q30(%)	GC(%)
A10	GDM-FMT	Pre	68181	79.37	62.43	54.11
A1	GDM-FMT	Pre	75635	83.12	66.98	49.18
A3	GDM-FMT	Pre	70403	80.88	64.57	51.2
A4	GDM-FMT	Pre	49174	79.67	62.82	53.53
A7	GDM-FMT	Pre	67351	80.74	64.39	54.05
A8	GDM-FMT	Pre	75120	82.04	65.59	50.89
A9	GDM-FMT	Pre	66150	83.87	67.71	47.71
B10	GDM-FMT	T1	64562	78.98	62.68	53.66
B1	GDM-FMT	T1	58386	79.15	63.23	54.16
B3	GDM-FMT	T1	62170	79.41	63.45	54.06
B4	GDM-FMT	T1	51388	80.22	64.21	53.98
B7	GDM-FMT	T1	62855	79.53	63.6	54.35
B8	GDM-FMT	T1	58037	78.74	62.23	53.25
B9	GDM-FMT	T1	58856	79.63	63.39	53.31
C10	GDM-FMT	T2	57597	79.63	63.74	54.09
C1	GDM-FMT	T2	35684	79.68	63.9	54.2
C3	GDM-FMT	T2	73177	78.44	61.93	53.99
C4	GDM-FMT	T2	41499	79.85	64.2	54.37
C7	GDM-FMT	T2	65803	79.7	64.11	54.42
C8	GDM-FMT	T2	65255	79.56	63.52	53.9
C9	GDM-FMT	T2	65295	79.22	62.86	53.51
D10	GDM-FMT	T3	66700	80.35	64.48	53.37
D1	GDM-FMT	T3	56174	79.31	63.01	53.71
D3	GDM-FMT	T3	53498	80.24	63.49	51.86
D4	GDM-FMT	T3	39757	80.52	64.69	53.07
D7	GDM-FMT	T3	81804	79.98	64.05	53.93
D8	GDM-FMT	T3	63172	79.71	63.82	54
D9	GDM-FMT	T3	64305	79.57	63.54	53.69
A12	Health-FMT	Pre	53580	80.73	64.55	53.53
A13	Health-FMT	Pre	62880	78.74	61.57	53
A16	Health-FMT	Pre	71479	78.91	62.35	54.82
A19	Health-FMT	Pre	58763	78.28	61.19	53.09
A20	Health-FMT	Pre	63062	81.03	64.46	51.57
B12	Health-FMT	T1	65349	79.29	63.06	53.75
B13	Health-FMT	T1	52112	79.51	63.58	54.02
B16	Health-FMT	T1	73999	79.28	63.52	54.37
B19	Health-FMT	T1	71768	79.2	63.4	54.25
B20	Health-FMT	T1	75632	79.3	63.22	53.81
C12	Health-FMT	T2	70417	79.14	63.04	53.98
C13	Health-FMT	T2	69967	79.51	63.72	54.14
C16	Health-FMT	T2	65175	79.76	63.68	53.85
C19	Health-FMT	T2	79873	79.11	63.1	54.15
C20	Health-FMT	T2	65197	79.56	63.64	54.08
D12	Health-FMT	T3	56650	78.99	62.33	53.26
D13	Health-FMT	T3	70379	79.06	63.07	54.22
D16	Health-FMT	T3	57125	77.44	60.58	54.02
D19	Health-FMT	T3	76034	77.93	61.09	53.62
D20	Health-FMT	T3	61890	79.37	63.42	54.02

## Sheet: P2
Sample	Group	PE_reads	Q20(%)	Q30(%)	GC(%)
G10	GDM-FMT-P2	205606	92.03	83.19	53.8
G1	GDM-FMT-P2	405836	92.17	83.73	52.88
G2	GDM-FMT-P2	231081	91.92	83.03	53.46
G3	GDM-FMT-P2	204697	92.52	84.22	53.57
G4	GDM-FMT-P2	357331	92.18	83.6	53.46
G5	GDM-FMT-P2	348627	92.25	83.8	53.48
G6	GDM-FMT-P2	307189	92.44	84.14	53
G7	GDM-FMT-P2	299603	92.25	83.46	54.95
G8	GDM-FMT-P2	250741	92.28	83.79	54.41
G9	GDM-FMT-P2	276309	92.14	83.51	54.37
N1	Health-FMT-P2	325166	92.64	84.32	54.83
N2	Health-FMT-P2	278238	92.6	84.25	54.26
N3	Health-FMT-P2	326514	92.49	84.12	54.01
N4	Health-FMT-P2	200249	92.45	83.98	54.18
N5	Health-FMT-P2	343588	88.01	75.73	55.84
N6	Health-FMT-P2	317855	92.53	84.15	53.92
N7	Health-FMT-P2	379956	92.77	84.46	54.77
