# Supplementary material for: Gut microbiota in women with gestational diabetes mellitus has potential impact on metabolism in pregnant mice and their offspring
Source: Front Microbiol. 2022 Aug 5;13:870422. doi: 10.3389/fmicb.2022.870422 (PMC9389115; doi:10.3389/fmicb.2022.870422)
Supplement: Supplementary file 3 [file Table_2.xlsx]

## Sheet: Sheet1
				GDM-FMT					Healthy-FMT						Healthy-FMT vs GDM-FMT
Map_ID	Map_Name	Name	KEGG	No.07	No.10	No.04	No.08	No.01	No.16	No.13	No.12	No.20	No.19	p	Fold changes
mmu01100	Metabolic pathways	16.alpha.-hydroxyestrone	C05300	1.5738e+07	1.00515e+07	2.79746e+07	1.42182e+07	1.39306e+07	6.2513e+06	7.32276e+06	1.00472e+07	7.64321e+06	1.2855e+07		0.538615
mmu01100	Metabolic pathways	2-Deoxyribose 5-phosphate	C00673	1.72312e+08	2.13583e+08	2.14252e+08	3.41638e+08	9.41861e+07	9.43149e+07	1.02015e+08	8.70652e+07	9.71235e+07	1.34715e+08		0.497344
mmu01100	Metabolic pathways	4-methylbenzyl alcohol	C06757	7.04056e+07	4.34508e+07	5.57862e+07	3.39677e+07	2.22082e+07	8.37837e+07	6.5671e+07	7.08506e+07	4.89594e+07	7.75948e+07	0.05	1.53601
mmu01100	Metabolic pathways	Aldosterone	C01780	3.40181e+08	3.17493e+08	2.59266e+08	3.36668e+08	2.79144e+08	4.11328e+08	4.10536e+08	5.18697e+08	3.35394e+08	4.52349e+08	0.031	1.38855
mmu01100	Metabolic pathways	Beta-estradiol	C00951	4.31656e+07	5.15666e+07	6.86854e+07	5.85685e+07	4.37886e+07	3.53018e+07	4.07662e+07	2.81738e+07	3.87056e+07	2.99823e+07		0.650663
mmu01100	Metabolic pathways	Butanoic acid	C00246	2.05691e+08	1.20584e+08	7.32592e+07	1.24991e+08	1.00027e+08	3.08916e+08	3.04474e+08	1.7362e+08	1.44704e+08	4.73482e+08	0.031	2.24992
mmu01100	Metabolic pathways	Cis-8,11,14-eicosatrienoic acid	C03242	1.26134e+07	3.75747e+06	1.3479e+07	8.31826e+06	1.7319e+07	3.14216e+06	5.18748e+06	4.53538e+06	1.55657e+06	8.00057e+06		0.404096
mmu01100	Metabolic pathways	Codeine	C06174	1.1474e+08	1.45845e+08	1.82127e+08	7.93222e+07	6.76425e+07	4.93923e+07	4.26728e+07	6.44909e+07	2.9141e+07	1.07758e+08		0.497655
mmu01100	Metabolic pathways	D-erythro-imidazolylglycerol phosphate	C04666	1.69158e+08	2.17554e+08	2.47729e+08	2.04444e+08	7.37436e+07	4.87116e+07	6.89588e+07	8.95531e+07	1.09143e+08	1.4271e+08		0.503027
mmu01100	Metabolic pathways	D-erythro-sphinganine-1-phosphate	C01120	1.63089e+08	1.3789e+08	1.42609e+08	1.61646e+08	1.43649e+08	1.05391e+08	1.02e+08	1.07521e+08	9.77542e+07	1.31626e+08		0.726806
mmu01100	Metabolic pathways	DL-threonine	C00188	1.91009e+08	2.71971e+08	1.9382e+08	3.27936e+08	1.44161e+08	1.38727e+08	1.20368e+08	1.2906e+08	1.52733e+08	1.79944e+08		0.638528
mmu01100	Metabolic pathways	D-proline	C00763	7.36182e+08	7.92408e+08	5.9284e+08	8.68889e+08	5.11847e+08	5.23886e+08	6.01288e+08	4.32758e+08	4.12737e+08	6.2407e+08		0.740896
mmu01100	Metabolic pathways	Folate	C00504	1.02476e+08	9.63149e+07	9.36592e+07	7.37385e+07	8.15996e+07	5.33343e+07	4.27166e+07	4.78815e+07	3.14841e+07	7.19522e+07		0.552423
mmu01100	Metabolic pathways	Folinic acid	C03479	7.14911e+07	8.34787e+07	1.03559e+08	7.36969e+07	7.16445e+07	2.41139e+07	6.31891e+07	5.3352e+07	4.46977e+07	4.90553e+07		0.580405
mmu01100	Metabolic pathways	Hydroxyproline	C01157	1.39492e+07	1.41404e+07	9.19633e+06	1.09202e+07	4.06206e+06	3.04574e+06	4.77418e+06	4.37516e+06	6.94476e+06	5.37044e+06		0.468933
mmu01100	Metabolic pathways	Indole	C00463	1.51775e+09	1.82293e+09	1.66315e+09	2.0054e+09	1.3874e+09	1.25631e+09	1.19074e+09	1.1802e+09	1.39571e+09	1.63268e+09		0.792656
mmu01100	Metabolic pathways	Leukotriene e4	C05952	9.5224e+07	6.83284e+07	8.52676e+07	1.18883e+08	5.6832e+07	1.52901e+07	4.78052e+07	1.32999e+07	2.26129e+07	4.8503e+07		0.347465
mmu01100	Metabolic pathways	Leukotriene f4	C06462	1.31021e+07	5.8419e+06	1.05577e+07	1.77359e+07	1.39924e+07	5.50871e+06	1.29275e+06	1.19904e+06	2.66317e+06	8.36772e+06		0.310818
mmu01100	Metabolic pathways	N-acetylneuraminic acid	C00270	2.95542e+08	2.97906e+08	3.31602e+08	3.69598e+08	1.91823e+08	9.85084e+07	1.22742e+08	1.84638e+08	1.47491e+08	8.27e+07		0.427913
mmu01100	Metabolic pathways	Naringenin	C00509	1.45011e+07	2.11155e+07	1.33835e+07	1.89099e+07	1.22466e+07	3.87191e+07	3.85177e+07	2.69504e+07	2.18201e+07	5.20457e+07	0.007	2.22132
mmu01100	Metabolic pathways	Ophthalmate	C21016	2.45067e+07	2.24352e+07	3.3254e+07	3.26033e+07	1.53302e+07	1.49906e+07	7.5128e+06	1.09452e+07	2.32711e+07	1.40179e+07		0.55208
mmu01100	Metabolic pathways	Phosphocreatine	C02305	7.05922e+07	2.2092e+07	4.69044e+07	2.21408e+08	1.47561e+08	8.43787e+06	3.0927e+06	1.64224e+07	1.8481e+07	1.0848e+07		0.112636
